# Supplementary material for: Effects of Exposure to Different Types of Microplastics on the Growth and Development of Rana zhenhaiensis Tadpoles
Source: Toxics. 2025 Feb 26;13(3):165. doi: 10.3390/toxics13030165 (PMC11945619; doi:10.3390/toxics13030165)
Supplement: Supplementary file 1 [file toxics-13-00165-s001.zip]

Archive with 1 entries (1 files):
- toxics-3484252-supplementary.pdf
